# Supplementary material for: Merging the Energy Decomposition Analysis with the Interacting Quantum Atoms Approach
Source: J Chem Theory Comput. 2023 May 29;19(12):3469–85. doi: 10.1021/acs.jctc.3c00143 (PMC10308825; doi:10.1021/acs.jctc.3c00143)
Supplement: Supplementary file 2 — ct3c00143_si_002.xyz [file ct3c00143_si_002.xyz]

6
H2O···H2O
O       -1.946755000      0.567746000     -0.137747000
H       -2.529968000      0.612068000     -0.910450000
H       -1.679511000     -0.374792000     -0.091241000
O       -0.977843000     -2.131836000      0.233269000
H       -0.015856000     -2.000359000      0.253559000
H       -1.214725000     -2.334927000      1.152852000
9
H2O···MeOH
O       -1.474177000     -1.975762000      1.002771000
H       -1.303264000     -2.926396000      0.924026000
H       -1.263189000     -1.618140000      0.112120000
C        0.371371000      0.132910000     -1.059784000
H        1.183797000     -0.563969000     -0.824305000
H        0.689802000      0.782289000     -1.890726000
H        0.165137000      0.746170000     -0.168478000
O       -0.762577000     -0.672866000     -1.428870000
H       -1.502953000     -0.078992000     -1.632069000
12
MeOH···MeOH
O       -1.335812000     -1.994421000      1.064919000
H       -1.247253000     -1.569571000      0.184147000
C        0.336426000      0.100189000     -1.133823000
H        1.111986000     -0.667311000     -1.031884000
H        0.592032000      0.752495000     -1.983771000
H        0.305297000      0.694662000     -0.207150000
O       -0.900755000     -0.598586000     -1.363178000
H       -1.608102000      0.059081000     -1.458930000
C       -1.162813000     -3.395732000      0.891374000
H       -1.259487000     -3.864906000      1.880155000
H       -1.928247000     -3.838005000      0.226911000
H       -0.165779000     -3.653935000      0.487659000
7
H2O···NH3
O       -0.961336000     -0.265086000     -2.656153000
H       -0.364414000     -0.089097000     -1.913573000
H       -0.390726000     -0.165028000     -3.457321000
N        0.541945000     -0.017650000     -5.131935000
H       -0.161057000     -0.244036000     -5.838691000
H        1.316530000     -0.670116000     -5.267972000
H        0.894627000      0.914892000     -5.355924000
8
NH4+···H2O
O       -0.802115000     -0.130820000     -3.027717000
H       -1.050468000      0.638029000     -2.487702000
H       -1.151177000     -0.913835000     -2.570084000
N        0.653972000     -0.094733000     -5.257006000
H        0.204360000      0.510713000     -5.955638000
H        0.734247000     -1.043191000     -5.645259000
H        1.597326000      0.263464000     -5.060893000
H        0.065729000     -0.112823000     -4.348008000
4
Li+···H2O
O       -0.605944000      0.008147000     -3.324831000
H       -0.561725000      0.682229000     -2.624391000
H       -0.579187000     -0.847556000     -2.861988000
Li      -0.741198000      0.290200000     -5.148503000
4
Na+···H2O
O       -0.603261000     -0.014950000     -3.232928000
H       -0.555496000      0.631509000     -2.508002000
H       -0.568054000     -0.880072000     -2.790071000
Na      -0.761243000      0.396531000     -5.428712000
4
K+···H2O
O       -0.596219000     -0.034606000     -3.136867000
H       -0.542351000      0.606675000     -2.408283000
H       -0.562931000     -0.898734000     -2.692654000
K       -0.786553000      0.459684000     -5.721909000
17
NH4+···C6H6
C        0.398811000     -1.429351000     -0.063962000
C       -0.948380000     -1.060237000      0.065226000
C        1.399051000     -0.444920000     -0.087781000
H       -1.726992000     -1.823854000      0.052011000
H        2.442965000     -0.731787000     -0.220638000
C       -1.296030000      0.293314000      0.174591000
C        1.052540000      0.908560000      0.020404000
H       -2.344890000      0.583892000      0.246953000
H        1.825948000      1.676177000     -0.026280000
C       -0.295253000      1.278666000      0.155117000
H       -0.568363000      2.333807000      0.205925000
H        0.666470000     -2.480339000     -0.183708000
N        0.263467000     -0.198358000      2.908573000
H       -0.065857000      0.529081000      2.231273000
H        0.546840000     -0.992806000      2.305024000
H       -0.497921000     -0.478541000      3.538116000
H        1.065295000      0.146581000      3.449532000
14
NH4+···C4H4S
N        0.524375000     -0.312227000      3.334407000
H        0.600711000      0.200753000      2.444378000
H        0.931523000     -1.275671000      3.151837000
H       -0.461970000     -0.388210000      3.610872000
H        1.058051000      0.171741000      4.066356000
C        1.110586000     -2.951054000      1.780294000
C        2.324224000     -2.670957000      2.387066000
S        3.158161000     -1.393110000      1.574052000
C        1.869323000     -1.197885000      0.441271000
C        0.849868000     -2.100345000      0.663414000
H        0.455590000     -3.759911000      2.102000000
H        2.801082000     -3.197210000      3.210263000
H        1.954754000     -0.462287000     -0.354550000
H       -0.035250000     -2.172025000      0.033505000
14
NH4+···C4H4O
N        0.410400000     -0.249120000      3.209060000
H       -0.488897000     -0.024741000      2.765437000
H        0.705639000     -1.238748000      2.941774000
H        0.323183000     -0.168572000      4.230101000
H        1.128473000      0.404247000      2.869933000
C        1.123547000     -2.967496000      1.844522000
C        2.289576000     -2.576666000      2.459895000
O        2.900015000     -1.592408000      1.725530000
C        2.116378000     -1.368789000      0.618019000
C        1.016308000     -2.180789000      0.643091000
H        0.458840000     -3.760874000      2.174148000
H        2.825675000     -2.914500000      3.340633000
H        2.496162000     -0.636037000     -0.085693000
H        0.240928000     -2.241680000     -0.113858000
15
NH4+···C4H4NH
N        0.281478000     -0.276320000      3.147570000
H       -0.726311000     -0.209816000      2.960485000
H        0.641796000     -1.242198000      2.824657000
H        0.456098000     -0.134278000      4.149540000
H        0.772478000      0.439768000      2.598364000
C        1.197146000     -2.845980000      1.915642000
C        2.435358000     -2.550319000      2.485545000
N        3.049762000     -1.626237000      1.676629000
C        2.251486000     -1.333474000      0.589321000
C        1.091196000     -2.079470000      0.707668000
H        0.502401000     -3.600839000      2.273387000
H        2.927269000     -2.949709000      3.366254000
H        2.585465000     -0.652532000     -0.186173000
H        0.273650000     -2.100584000     -0.006068000
H        3.990561000     -1.271274000      1.815969000
13
Li+···C6H6
C        0.368151000     -1.357331000     -0.122274000
C       -0.991542000     -0.997600000     -0.122250000
C        1.359757000     -0.359835000     -0.122712000
H       -1.759906000     -1.771037000     -0.133195000
H        2.413679000     -0.638819000     -0.133255000
C       -1.359854000      0.359833000     -0.122313000
C        0.991439000      0.997577000     -0.122548000
H       -2.413788000      0.638748000     -0.133470000
H        1.759788000      1.771036000     -0.133080000
C       -0.368305000      1.357312000     -0.122158000
H       -0.653588000      2.409567000     -0.132467000
H        0.653581000     -2.409554000     -0.132178000
Li       0.000786000      0.000109000      1.734390000
13
Na+···C6H6
C        0.368036000     -1.356434000     -0.167255000
C       -0.990681000     -0.996907000     -0.167071000
C        1.358759000     -0.359533000     -0.167420000
H       -1.759329000     -1.770344000     -0.198509000
H        2.412888000     -0.638496000     -0.199100000
C       -1.358638000      0.359550000     -0.167119000
C        0.990804000      0.996918000     -0.167403000
H       -2.412776000      0.638512000     -0.198583000
H        1.759444000      1.770350000     -0.199078000
C       -0.367908000      1.356450000     -0.167286000
H       -0.653426000      2.408825000     -0.198872000
H        0.653546000     -2.408813000     -0.198821000
Na      -0.000523000     -0.000071000      2.399007000
13
K+···C6H6
C        0.367417000     -1.354196000     -0.194671000
C       -0.989068000     -0.995277000     -0.194521000
C        1.356517000     -0.358930000     -0.194847000
H       -1.757726000     -1.768726000     -0.227928000
H        2.410659000     -0.637915000     -0.228479000
C       -1.356398000      0.358949000     -0.194511000
C        0.989187000      0.995295000     -0.194884000
H       -2.410549000      0.637931000     -0.227915000
H        1.757836000      1.768740000     -0.228539000
C       -0.367296000      1.354215000     -0.194697000
H       -0.652834000      2.406603000     -0.228229000
H        0.652947000     -2.406588000     -0.228182000
K       -0.000493000     -0.000094000      2.739892000
24
C6H6···C6H6
C       -1.702813893      0.667647232      1.391683042
C       -2.571125267     -0.255421807      0.802548525
C       -0.915567468      1.499123540      0.589711449
H       -3.182954866     -0.906516099      1.428952043
H       -0.225100990      2.206778362      1.049241693
C       -2.654273372     -0.345458622     -0.590713974
C       -0.998964289      1.409487909     -0.801372761
H       -3.331292705     -1.066506182     -1.051603144
H       -0.374541612      2.048722207     -1.426125715
C       -1.869510459      0.488405220     -1.391862379
H       -1.930018490      0.415311785     -2.478754679
H       -1.632166594      0.733351424      2.478362410
C        2.654273372      0.345458622     -0.590713974
C        2.571125267      0.255421807      0.802548525
C        1.869510459     -0.488405220     -1.391862379
H        3.182954866      0.906516099      1.428952043
H        1.930018490     -0.415311785     -2.478754679
C        1.702813893     -0.667647232      1.391683042
C        0.998964289     -1.409487909     -0.801372761
H        1.632166594     -0.733351424      2.478362410
H        0.374541612     -2.048722207     -1.426125715
C        0.915567468     -1.499123540      0.589711449
H        0.225100990     -2.206778362      1.049241693
H        3.331292705      1.066506182     -1.051603144
24
C6H6···C6H6(Tshape)
C       -1.398485000      0.013370000     -2.146569000
C       -0.687663000      1.217605000     -2.146954000
C       -0.710795000     -1.204226000     -2.146846000
H       -1.224328000      2.167334000     -2.140916000
H       -1.265531000     -2.143501000     -2.140511000
C        0.710795000      1.204226000     -2.146846000
C        0.687663000     -1.217605000     -2.146954000
H        1.265531000      2.143501000     -2.140511000
H        1.224328000     -2.167334000     -2.140916000
C        1.398485000     -0.013370000     -2.146569000
H        2.489061000     -0.023764000     -2.139099000
H       -2.489061000      0.023764000     -2.139099000
C        0.000000000      0.000000000      4.172632000
C       -0.023080000      1.210997000      3.473147000
C        0.023080000     -1.210997000      3.473147000
H       -0.041142000      2.155585000      4.019345000
H        0.041142000     -2.155585000      4.019345000
C       -0.023120000      1.209869000      2.074625000
C        0.023120000     -1.209869000      2.074625000
H       -0.041103000      2.152789000      1.525717000
H        0.041103000     -2.152789000      1.525717000
C        0.000000000      0.000000000      1.374714000
H        0.000000000      0.000000000      5.263815000
H        0.000000000      0.000000000      0.285849000
23
C5H5N···C6H6
C        0.103365000     -1.590545000      0.227999000
C       -1.186520000     -1.277715000      0.665281000
C        0.879226000     -0.621401000     -0.414803000
H       -1.792527000     -2.034565000      1.165821000
C       -1.699959000      0.007867000      0.463453000
C        0.365456000      0.661075000     -0.619974000
H       -2.706236000      0.253355000      0.806955000
H        0.965681000      1.411208000     -1.135514000
C       -0.923393000      0.976632000     -0.177687000
H       -1.324801000      1.977991000     -0.340801000
H        0.502928000     -2.594093000      0.381267000
C       -1.000988000     -2.205783000     -2.965852000
C       -1.534173000     -0.925831000     -3.111387000
C        0.297480000     -2.442298000     -3.420442000
H       -2.537840000     -0.689101000     -2.758975000
H        0.759362000     -3.425794000     -3.325246000
C       -0.742967000      0.062514000     -3.702785000
C        1.005450000     -1.385158000     -3.997950000
H       -1.130109000      1.078191000     -3.823449000
H        2.025953000     -1.537822000     -4.361525000
N        0.507555000     -0.146456000     -4.144592000
H       -1.582151000     -3.000034000     -2.496367000
H        1.880259000     -0.869638000     -0.768619000
22
C4H4N2···C6H6
C        0.109764000     -1.529595000      0.090224000
C       -1.192429000     -1.262548000      0.525041000
C        0.890201000     -0.504292000     -0.450865000
H       -1.801133000     -2.063431000      0.947707000
C       -1.714265000      0.030248000      0.417454000
C        0.368371000      0.787603000     -0.560514000
H       -2.729515000      0.239345000      0.758421000
H        0.974828000      1.583616000     -0.994143000
C       -0.933730000      1.055338000     -0.126003000
H       -1.340541000      2.064182000     -0.211643000
H        0.514542000     -2.539643000      0.163696000
C       -0.976320000     -2.264761000     -2.966892000
C       -1.525692000     -0.987042000     -3.058988000
N        0.267913000     -2.544682000     -3.388205000
H       -2.531013000     -0.769828000     -2.700807000
C       -0.713220000      0.005264000     -3.604842000
C        0.952384000     -1.510704000     -3.900242000
H       -1.066022000      1.035870000     -3.699551000
H        1.967489000     -1.725859000     -4.247060000
N        0.534630000     -0.243090000     -4.035289000
H       -1.544801000     -3.094876000     -2.538653000
H        1.901628000     -0.715001000     -0.799500000
24
DMA···C6H6
C        1.045838000     -1.314965000      0.702120000
C       -0.241043000     -1.591880000      0.227909000
C        1.515632000      0.001902000      0.716391000
H       -0.609433000     -2.618895000      0.219313000
C       -1.055770000     -0.552937000     -0.232049000
C        0.699256000      1.040681000      0.254762000
H       -2.058846000     -0.766658000     -0.603672000
H        1.063922000      2.068929000      0.271072000
C       -0.585928000      0.764188000     -0.221186000
H       -1.218380000      1.569053000     -0.597199000
H        1.681263000     -2.125378000      1.062343000
H        0.350333000     -1.503527000     -3.222969000
O       -1.825975000      1.535514000     -3.591484000
C       -1.096504000      0.552714000     -3.502221000
H       -1.489322000     -0.490065000     -3.492186000
N        0.264291000      0.573694000     -3.410464000
C        0.976280000      1.837351000     -3.364559000
H        0.247851000      2.643081000     -3.509871000
H        1.739594000      1.879487000     -4.157037000
H        1.474632000      1.961611000     -2.389551000
C        1.024949000     -0.638965000     -3.178945000
H        1.497811000     -0.618276000     -2.184034000
H        1.808624000     -0.761882000     -3.943372000
H        2.517702000      0.219668000      1.089074000
24
C6H6···C6H5F
C       -1.398053000      0.000000000     -2.693166000
C       -0.698994000      1.210641000     -2.693525000
C       -0.698994000     -1.210641000     -2.693525000
H       -1.244683000      2.155482000     -2.690432000
H       -1.244683000     -2.155482000     -2.690432000
C        0.698994000      1.210641000     -2.693525000
C        0.698994000     -1.210641000     -2.693525000
H        1.244683000      2.155482000     -2.690432000
H        1.244683000     -2.155482000     -2.690432000
C        1.398053000      0.000000000     -2.693166000
H        2.489103000      0.000000000     -2.688998000
H       -2.489103000      0.000000000     -2.688998000
C        0.000000000      0.000000000      4.748011000
C        0.000000000      1.210053000      4.046984000
C        0.000000000     -1.210053000      4.046984000
H        0.000000000      2.156517000      4.589076000
H        0.000000000     -2.156517000      4.589076000
C        0.000000000      1.219883000      2.649024000
C        0.000000000     -1.219883000      2.649024000
H        0.000000000      2.148596000      2.079303000
H        0.000000000     -2.148596000      2.079303000
C        0.000000000      0.000000000      1.977540000
H        0.000000000      0.000000000      5.838130000
F        0.000000000      0.000000000      0.620759000
24
C6H6···C6H5Cl
C       -1.398244000      0.000000000     -2.920499000
C       -0.699085000      1.210835000     -2.920712000
C       -0.699085000     -1.210835000     -2.920712000
H       -1.244623000      2.155536000     -2.913761000
H       -1.244623000     -2.155536000     -2.913761000
C        0.699085000      1.210835000     -2.920712000
C        0.699085000     -1.210835000     -2.920712000
H        1.244623000      2.155536000     -2.913761000
H        1.244623000     -2.155536000     -2.913761000
C        1.398244000      0.000000000     -2.920499000
H        2.489115000      0.000000000     -2.913233000
H       -2.489115000      0.000000000     -2.913233000
C        0.000000000      0.000000000      5.008974000
C        0.000000000      1.208746000      4.306707000
C        0.000000000     -1.208746000      4.306707000
H        0.000000000      2.156633000      4.846578000
H        0.000000000     -2.156633000      4.846578000
C        0.000000000      1.216862000      2.909584000
C        0.000000000     -1.216862000      2.909584000
H        0.000000000      2.152827000      2.352210000
H        0.000000000     -2.152827000      2.352210000
C        0.000000000      0.000000000      2.222307000
H        0.000000000      0.000000000      6.099241000
Cl       0.000000000      0.000000000      0.476899000
24
C6H6···C6H5Br
C       -1.398301000      0.000000000     -2.950870000
C       -0.699130000      1.210947000     -2.951426000
C       -0.699130000     -1.210947000     -2.951426000
H       -1.244599000      2.155596000     -2.944154000
H       -1.244599000     -2.155596000     -2.944154000
C        0.699130000      1.210947000     -2.951426000
C        0.699130000     -1.210947000     -2.951426000
H        1.244599000      2.155596000     -2.944154000
H        1.244599000     -2.155596000     -2.944154000
C        1.398301000      0.000000000     -2.950870000
H        2.489155000      0.000000000     -2.941561000
H       -2.489155000      0.000000000     -2.941561000
C        0.000000000      0.000000000      5.216317000
C        0.000000000      1.208770000      4.513928000
C        0.000000000     -1.208770000      4.513928000
H        0.000000000      2.157474000      5.052504000
H        0.000000000     -2.157474000      5.052504000
C        0.000000000      1.216842000      3.116310000
C        0.000000000     -1.216842000      3.116310000
H        0.000000000      2.155691000      2.563614000
H        0.000000000     -2.155691000      2.563614000
C        0.000000000      0.000000000      2.431376000
H        0.000000000      0.000000000      6.306522000
Br       0.000000000      0.000000000      0.520816000
13
H-···C6F6
C        0.000000000     -1.387375000      0.461337000
C       -1.201502000     -0.693687000      0.461337000
C        1.201502000     -0.693687000      0.461337000
F       -2.380173000     -1.374193000      0.383705000
F        2.380173000     -1.374193000      0.383705000
C       -1.201502000      0.693687000      0.461337000
C        1.201502000      0.693687000      0.461337000
F       -2.380173000      1.374193000      0.383705000
F        2.380173000      1.374193000      0.383705000
C        0.000000000      1.387375000      0.461337000
F        0.000000000      2.748387000      0.383705000
F        0.000000000     -2.748387000      0.383705000
H        0.000000000      0.000000000     -2.236393000
13
F-···C6F6
C        0.000000000     -1.390208000      0.448026000
C       -1.203955000     -0.695104000      0.448026000
C        1.203955000     -0.695104000      0.448026000
F       -2.373328000     -1.370241000      0.388947000
F        2.373328000     -1.370241000      0.388947000
C       -1.203955000      0.695104000      0.448026000
C        1.203955000      0.695104000      0.448026000
F       -2.373328000      1.370241000      0.388947000
F        2.373328000      1.370241000      0.388947000
C        0.000000000      1.390208000      0.448026000
F        0.000000000      2.740483000      0.388947000
F        0.000000000     -2.740483000      0.388947000
F        0.000000000      0.000000000     -2.138188000
13
Cl-···C6F6
C        0.000000000     -1.392366000      0.456594000
C       -1.205824000     -0.696183000      0.456594000
C        1.205824000     -0.696183000      0.456594000
F       -2.372962000     -1.370030000      0.420902000
F        2.372962000     -1.370030000      0.420902000
C       -1.205824000      0.696183000      0.456594000
C        1.205824000      0.696183000      0.456594000
F       -2.372962000      1.370030000      0.420902000
F        2.372962000      1.370030000      0.420902000
C        0.000000000      1.392366000      0.456594000
F        0.000000000      2.740060000      0.420902000
F        0.000000000     -2.740060000      0.420902000
Cl       0.000000000      0.000000000     -2.692887000
13
Br-···C6F6
C        0.000000000     -1.392981000      0.465321000
C       -1.206357000     -0.696491000      0.465321000
C        1.206357000     -0.696491000      0.465321000
F       -2.372855000     -1.369969000      0.434292000
F        2.372855000     -1.369969000      0.434292000
C       -1.206357000      0.696491000      0.465321000
C        1.206357000      0.696491000      0.465321000
F       -2.372855000      1.369969000      0.434292000
F        2.372855000      1.369969000      0.434292000
C        0.000000000      1.392981000      0.465321000
F        0.000000000      2.739937000      0.434292000
F        0.000000000     -2.739937000      0.434292000
Br       0.000000000      0.000000000     -2.866309000
6
H2O···H2O (H···O distance = 1.445A)
O       -1.874070000      0.418147000     -0.094292000
H       -2.461077000      0.468050000     -0.862155000
H       -1.576905000     -0.550915000     -0.020392000
O       -1.061587000     -1.880900000      0.208611000
H       -0.090403000     -1.891828000      0.183158000
H       -1.300615000     -2.224654000      1.085311000
6
H2O···H2O (H···O distance = 1.570A)
O       -1.895397000      0.449948000     -0.098293000
H       -2.477433000      0.502866000     -0.870154000
H       -1.602294000     -0.505361000     -0.044873000
O       -1.038845000     -1.948605000      0.206527000
H       -0.067779000     -1.924903000      0.205314000
H       -1.282910000     -2.236046000      1.101721000
6
H2O···H2O (H···O distance = 1.695A)
O       -1.915443000      0.487289000     -0.107266000
H       -2.496686000      0.539518000     -0.880244000
H       -1.626959000     -0.459645000     -0.066198000
O       -1.015605000     -2.015744000      0.210313000
H       -0.046316000     -1.956325000      0.225825000
H       -1.263649000     -2.257194000      1.117813000
6
H2O···H2O (H···O distance = 1.820A)
O       -1.933696000      0.531040000     -0.122842000
H       -2.516452000      0.578974000     -0.895374000
H       -1.654519000     -0.411910000     -0.082261000
O       -0.993852000     -2.079868000      0.221655000
H       -0.027680000     -1.983991000      0.242831000
H       -1.238460000     -2.296345000      1.136233000
6
H2O···H2O (H···O distance = 1.920A)
O       -1.946755000      0.567746000     -0.137747000
H       -2.529968000      0.612068000     -0.910450000
H       -1.679511000     -0.374792000     -0.091241000
O       -0.977843000     -2.131836000      0.233269000
H       -0.015856000     -2.000359000      0.253559000
H       -1.214725000     -2.334927000      1.152852000
6
H2O···H2O (H···O distance = 2.120A)
O       -1.992474000      0.644222000     -0.160998000
H       -2.565996000      0.680914000     -0.941708000
H       -1.719742000     -0.292016000     -0.114521000
O       -0.934493000     -2.225713000      0.255458000
H        0.024230000     -2.074272000      0.281563000
H       -1.176183000     -2.395235000      1.180447000
6
H2O···H2O (H···O distance = 2.370A)
O       -2.044842000      0.746222000     -0.198927000
H       -2.627008000      0.767366000     -0.974095000
H       -1.760615000     -0.183458000     -0.149099000
O       -0.878112000     -2.339079000      0.286187000
H        0.077353000     -2.171351000      0.323746000
H       -1.131434000     -2.481799000      1.212429000
6
H2O···H2O (H···O distance = 2.620A)
O       -2.099589000      0.850698000     -0.238426000
H       -2.687128000      0.857580000     -1.009958000
H       -1.804269000     -0.073631000     -0.182582000
O       -0.822092000     -2.449525000      0.320146000
H        0.130948000     -2.270823000      0.364485000
H       -1.082529000     -2.576399000      1.246578000
6
H2O···H2O (H···O distance = 2.870A)
O       -2.157097000      0.957927000     -0.279119000
H       -2.742679000      0.952804000     -1.052246000
H       -1.855958000      0.037030000     -0.212444000
O       -0.767130000     -2.556046000      0.357634000
H        0.185026000     -2.373335000      0.401943000
H       -1.026820000     -2.680480000      1.284475000
6
H2O···H2O (H···O distance = 3.120A)
O       -2.219954000      1.069037000     -0.320454000
H       -2.788483000      1.055585000     -1.106158000
H       -1.922159000      0.149043000     -0.235281000
O       -0.714260000     -2.656088000      0.400408000
H        0.239815000     -2.481705000      0.433196000
H       -0.959617000     -2.797973000      1.328531000
6
H2O···H2O (H···O distance = 3.370A)
O       -2.280428000      1.184536000     -0.366787000
H       -2.849471000      1.158201000     -1.151824000
H       -1.979203000      0.267234000     -0.268243000
O       -0.658611000     -2.749685000      0.444784000
H        0.299503000     -2.598688000      0.473015000
H       -0.896447000     -2.923698000      1.369297000
6
H2O···H2O (H···O distance = 3.620A)
O       -2.343957000      1.301540000     -0.412889000
H       -2.914400000      1.262325000     -1.196393000
H       -2.033819000      0.388378000     -0.305351000
O       -0.600406000     -2.838457000      0.491102000
H        0.362992000     -2.725661000      0.515322000
H       -0.835068000     -3.050226000      1.408450000
6
H2O···H2O (H···O distance = 3.870A)
O       -2.409623000      1.417834000     -0.457314000
H       -2.977193000      1.367603000     -1.242292000
H       -2.089917000      0.508933000     -0.342547000
O       -0.540602000     -2.925653000      0.538935000
H        0.427023000     -2.856644000      0.556252000
H       -0.774347000     -3.174174000      1.447208000
6
H2O···H2O (H···O distance = 4.120A)
O       -2.475176000      1.533030000     -0.500968000
H       -3.039606000      1.472806000     -1.287524000
H       -2.145804000      0.628385000     -0.380329000
O       -0.479427000     -3.012725000      0.587438000
H        0.490409000     -2.987598000      0.596670000
H       -0.715053000     -3.295998000      1.484955000
6
H2O···H2O (H···O distance = 4.370A)
O       -2.541361000      1.646589000     -0.543037000
H       -3.097504000      1.578715000     -1.334878000
H       -2.204540000      0.745558000     -0.416176000
O       -0.418168000     -3.100639000      0.636919000
H        0.551878000     -3.116738000      0.633928000
H       -0.654963000     -3.415585000      1.523486000
4
Li+···H2O (Li···O distance = 1.400A)
O       -0.618958000      0.026615000     -3.447008000
H       -0.567339000      0.687092000     -2.726171000
H       -0.584470000     -0.821536000     -2.959204000
Li      -0.717287000      0.240848000     -4.827330000
4
Li+···H2O (Li···O distance = 1.650A)
O       -0.613706000      0.015652000     -3.377530000
H       -0.563549000      0.686532000     -2.671458000
H       -0.580831000     -0.837668000     -2.906525000
Li      -0.729968000      0.268503000     -5.004200000
4
Li+···H2O (Li···O distance = 1.803A)
O       -0.609217000      0.007989000     -3.325337000
H       -0.560479000      0.681771000     -2.624116000
H       -0.577893000     -0.847288000     -2.861037000
Li      -0.740465000      0.290548000     -5.149223000
4
Li+···H2O (Li···O distance = 2.050A)
O       -0.605102000      0.000201000     -3.275072000
H       -0.557226000      0.674896000     -2.575711000
H       -0.574658000     -0.855383000     -2.812866000
Li      -0.751068000      0.313306000     -5.296064000
4
Li+···H2O (Li···O distance = 2.300A)
O       -0.601315000     -0.009561000     -3.212830000
H       -0.552625000      0.665208000     -2.514920000
H       -0.570028000     -0.864615000     -2.751686000
Li      -0.764086000      0.341987000     -5.480278000
4
Li+···H2O (Li···O distance = 2.550A)
O       -0.598010000     -0.019225000     -3.151494000
H       -0.547811000      0.654376000     -2.453427000
H       -0.565155000     -0.872989000     -2.689372000
Li      -0.777078000      0.370858000     -5.665420000
4
Li+···H2O (Li···O distance = 2.800A)
O       -0.594801000     -0.028812000     -3.090569000
H       -0.542942000      0.643106000     -2.391559000
H       -0.560222000     -0.881055000     -2.626603000
Li      -0.790089000      0.399781000     -5.850982000
4
Li+···H2O (Li···O distance = 3.050A)
O       -0.591361000     -0.038341000     -3.029864000
H       -0.538159000      0.631724000     -2.329450000
H       -0.555377000     -0.889077000     -2.563650000
Li      -0.803157000      0.428714000     -6.036750000
4
Li+···H2O (Li···O distance = 3.300A)
O       -0.587302000     -0.047825000     -2.969159000
H       -0.533628000      0.620512000     -2.267257000
H       -0.550799000     -0.897268000     -2.500816000
Li      -0.816325000      0.457601000     -6.222481000
4
Li+···H2O (Li···O distance = 3.550A)
O       -0.582765000     -0.057293000     -2.908358000
H       -0.529297000      0.609567000     -2.205080000
H       -0.546435000     -0.905696000     -2.438186000
Li      -0.829557000      0.486442000     -6.408088000
4
Li+···H2O (Li···O distance = 3.800A)
O       -0.578014000     -0.066762000     -2.847419000
H       -0.525058000      0.598900000     -2.142975000
H       -0.542174000     -0.914362000     -2.375773000
Li      -0.842808000      0.515244000     -6.593546000
4
Li+···H2O (Li···O distance = 4.050A)
O       -0.573247000     -0.076242000     -2.786335000
H       -0.520828000      0.588481000     -2.080961000
H       -0.537929000     -0.923235000     -2.313556000
Li      -0.856050000      0.544016000     -6.778862000
4
Li+···H2O (Li···O distance = 4.300A)
O       -0.568547000     -0.085736000     -2.725126000
H       -0.516571000      0.578261000     -2.019033000
H       -0.533662000     -0.932272000     -2.251494000
Li      -0.869274000      0.572767000     -6.964059000
8
NH4+···H2O (H···O distance = 1.130A)
O       -0.583710000     -0.211831000     -3.050902000
H       -0.746035000      0.609525000     -2.548150000
H       -1.361051000     -0.797007000     -2.966974000
N        0.602428000     -0.093217000     -5.189475000
H        0.079220000      0.363580000     -5.944272000
H        0.845374000     -1.034968000     -5.516826000
H        1.485483000      0.418193000     -5.081074000
H       -0.069836000     -0.137471000     -4.054634000
8
NH4+···H2O (H···O distance = 1.380A)
O       -0.688677000     -0.135441000     -3.064299000
H       -1.015589000      0.647005000     -2.587616000
H       -1.126892000     -0.915642000     -2.682797000
N        0.621387000     -0.094918000     -5.212435000
H        0.175947000      0.504053000     -5.917944000
H        0.708856000     -1.040510000     -5.604055000
H        1.566101000      0.264560000     -5.029370000
H        0.010742000     -0.112304000     -4.253791000
8
NH4+···H2O (H···O distance = 1.580A)
O       -0.801242000     -0.130701000     -3.027091000
H       -1.051882000      0.637988000     -2.487988000
H       -1.151918000     -0.914010000     -2.571292000
N        0.654161000     -0.094713000     -5.256872000
H        0.203414000      0.510581000     -5.954879000
H        0.733584000     -1.043315000     -5.644922000
H        1.597977000      0.263294000     -5.062661000
H        0.067780000     -0.112320000     -4.346601000
8
NH4+···H2O (H···O distance = 1.792A)
O       -0.856915000     -0.132472000     -2.916460000
H       -1.125122000      0.633237000     -2.382760000
H       -1.223414000     -0.912394000     -2.468726000
N        0.694911000     -0.093886000     -5.322024000
H        0.240671000      0.513243000     -6.016955000
H        0.771084000     -1.045802000     -5.703935000
H        1.637046000      0.265299000     -5.118951000
H        0.113613000     -0.110422000     -4.422497000
8
NH4+···H2O (H···O distance = 2.055A)
O       -0.942129000     -0.134420000     -2.786374000
H       -1.211943000      0.627953000     -2.249376000
H       -1.308695000     -0.911334000     -2.334265000
N        0.746185000     -0.092765000     -5.401374000
H        0.288741000      0.516185000     -6.093573000
H        0.819759000     -1.046669000     -5.780560000
H        1.687941000      0.267115000     -5.194467000
H        0.172014000     -0.109261000     -4.512318000
8
NH4+···H2O (H···O distance = 2.313A)
O       -1.025747000     -0.136618000     -2.654595000
H       -1.296579000      0.623211000     -2.114746000
H       -1.396966000     -0.910713000     -2.201721000
N        0.796934000     -0.091593000     -5.480393000
H        0.338132000      0.517274000     -6.172526000
H        0.870985000     -1.046734000     -5.857752000
H        1.738139000      0.269991000     -5.271369000
H        0.226975000     -0.108013000     -4.599204000
8
NH4+···H2O (H···O distance = 2.569A)
O       -1.111120000     -0.138354000     -2.523764000
H       -1.368752000      0.617709000     -1.972339000
H       -1.496880000     -0.909061000     -2.077364000
N        0.847902000     -0.090538000     -5.559096000
H        0.383202000      0.512099000     -6.253329000
H        0.929117000     -1.047222000     -5.932118000
H        1.786499000      0.279880000     -5.351953000
H        0.281906000     -0.107710000     -4.682343000
8
NH4+···H2O (H···O distance = 2.823A)
O       -1.197045000     -0.139913000     -2.393260000
H       -1.381934000      0.599827000     -1.792675000
H       -1.657013000     -0.894726000     -1.992278000
N        0.899306000     -0.089568000     -5.637491000
H        0.407358000      0.475956000     -6.344502000
H        1.018718000     -1.051538000     -5.986696000
H        1.822774000      0.324581000     -5.444254000
H        0.339709000     -0.107815000     -4.761152000
8
NH4+···H2O (H···O distance = 3.076A)
O       -1.278793000     -0.142105000     -2.260055000
H       -1.635357000      0.614851000     -1.768103000
H       -1.570053000     -0.914121000     -1.748885000
N        0.948623000     -0.088293000     -5.717214000
H        0.521767000      0.561623000     -6.393596000
H        0.982369000     -1.035207000     -6.122506000
H        1.904135000      0.225291000     -5.491807000
H        0.379184000     -0.105235000     -4.850142000
8
NH4+···H2O (H···O distance = 3.327A)
O       -1.363793000     -0.142462000     -2.128906000
H       -1.631897000      0.611489000     -1.579510000
H       -1.743580000     -0.910485000     -1.672770000
N        0.999387000     -0.088288000     -5.796008000
H        0.537040000      0.518472000     -6.489214000
H        1.077260000     -1.044851000     -6.171931000
H        1.939927000      0.278587000     -5.588044000
H        0.437530000     -0.105658000     -4.925924000
8
NH4+···H2O (H···O distance = 3.578A)
O       -1.448459000     -0.144351000     -1.997559000
H       -1.630891000      0.592289000     -1.392381000
H       -1.914698000     -0.895059000     -1.596039000
N        1.050152000     -0.087169000     -5.874781000
H        0.560306000      0.476548000     -6.585416000
H        1.174037000     -1.049566000     -6.222788000
H        1.972087000      0.330015000     -5.678046000
H        0.489340000     -0.105904000     -5.005298000
8
NH4+···H2O (H···O distance = 3.829A)
O       -1.533284000     -0.146322000     -1.866308000
H       -1.713211000      0.588940000     -1.258718000
H       -2.002644000     -0.895973000     -1.466466000
N        1.101030000     -0.085926000     -5.953468000
H        0.611346000      0.476838000     -6.665112000
H        1.225610000     -1.048691000     -6.300512000
H        2.022802000      0.331938000     -5.756891000
H        0.540225000     -0.104000000     -5.084832000
8
NH4+···H2O (H···O distance = 4.080A)
O       -1.617839000     -0.148476000     -1.734863000
H       -1.809215000      0.589467000     -1.134076000
H       -2.076026000     -0.901033000     -1.327613000
N        1.151686000     -0.084585000     -6.032275000
H        0.663274000      0.481084000     -6.742599000
H        1.273003000     -1.047126000     -6.381331000
H        2.075071000      0.329974000     -5.835857000
H        0.591921000     -0.102501000     -5.163693000
13
Li+···C6H6 (Li···Center(ring) distance = 1.407A)
C        0.370346000     -1.365124000     -0.131651000
C       -0.997051000     -1.003292000     -0.131798000
C        1.367392000     -0.361829000     -0.132005000
H       -1.765311000     -1.776321000     -0.120256000
H        2.420988000     -0.640650000     -0.120605000
C       -1.367343000      0.361836000     -0.131947000
C        0.997100000      1.003295000     -0.131925000
H       -2.420938000      0.640661000     -0.120509000
H        1.765364000      1.776321000     -0.120461000
C       -0.370291000      1.365131000     -0.131704000
H       -0.655678000      2.416965000     -0.120104000
H        0.655733000     -2.416957000     -0.120014000
Li       0.000049000      0.000032000      1.274934000
13
Li+···C6H6 (Li···Center(ring) distance = 1.507A)
C        0.369637000     -1.362513000     -0.129607000
C       -0.995147000     -1.001367000     -0.129756000
C        1.364767000     -0.361143000     -0.129962000
H       -1.763601000     -1.774585000     -0.122980000
H        2.418627000     -0.640026000     -0.123325000
C       -1.364733000      0.361148000     -0.129906000
C        0.995181000      1.001371000     -0.129884000
H       -2.418591000      0.640038000     -0.123231000
H        1.763640000      1.774586000     -0.123184000
C       -0.369597000      1.362520000     -0.129664000
H       -0.655056000      2.414615000     -0.122825000
H        0.655089000     -2.414610000     -0.122740000
Li       0.000135000      0.000043000      1.376976000
13
Li+···C6H6 (Li···Center(ring) distance = 1.657A)
C        0.368872000     -1.359875000     -0.126096000
C       -0.993312000     -0.999388000     -0.126247000
C        1.362116000     -0.360386000     -0.126405000
H       -1.761986000     -1.772797000     -0.127663000
H        2.416263000     -0.639314000     -0.127963000
C       -1.362203000      0.360527000     -0.126356000
C        0.993216000      0.999531000     -0.126286000
H       -2.416340000      0.639474000     -0.127890000
H        1.761879000      1.772945000     -0.127794000
C       -0.368937000      1.359925000     -0.126071000
H       -0.654459000      2.412309000     -0.127932000
H        0.654387000     -2.412249000     -0.127465000
Li       0.000546000     -0.000307000      1.530529000
13
Li+···C6H6 (Li···Center(ring) distance = 1.857A)
C        0.368151000     -1.357331000     -0.122274000
C       -0.991542000     -0.997600000     -0.122250000
C        1.359757000     -0.359835000     -0.122712000
H       -1.759906000     -1.771037000     -0.133195000
H        2.413679000     -0.638819000     -0.133255000
C       -1.359854000      0.359833000     -0.122313000
C        0.991439000      0.997577000     -0.122548000
H       -2.413788000      0.638748000     -0.133470000
H        1.759788000      1.771036000     -0.133080000
C       -0.368305000      1.357312000     -0.122158000
H       -0.653588000      2.409567000     -0.132467000
H        0.653581000     -2.409554000     -0.132178000
Li       0.000786000      0.000109000      1.734390000
13
Li+···C6H6 (Li···Center(ring) distance = 2.057A)
C        0.368067000     -1.356926000     -0.118051000
C       -0.991168000     -0.997302000     -0.118238000
C        1.359243000     -0.359690000     -0.118390000
H       -1.759907000     -1.770970000     -0.138449000
H        2.413579000     -0.638782000     -0.138764000
C       -1.359299000      0.359650000     -0.118414000
C        0.991130000      0.997261000     -0.118339000
H       -2.413641000      0.638708000     -0.138919000
H        1.759864000      1.770928000     -0.138863000
C       -0.368118000      1.356841000     -0.118160000
H       -0.653650000      2.409481000     -0.137600000
H        0.653628000     -2.409543000     -0.137933000
Li       0.000572000      0.000287000      1.938504000
13
Li+···C6H6 (Li···Center(ring) distance = 2.307A)
C        0.367872000     -1.356221000     -0.114614000
C       -0.990701000     -0.996829000     -0.114803000
C        1.358575000     -0.359512000     -0.114963000
H       -1.759379000     -1.770504000     -0.143072000
H        2.412857000     -0.638656000     -0.143404000
C       -1.358634000      0.359444000     -0.114990000
C        0.990679000      0.996765000     -0.114924000
H       -2.412920000      0.638530000     -0.143716000
H        1.759357000      1.770422000     -0.143676000
C       -0.367903000      1.356048000     -0.114746000
H       -0.653443000      2.408674000     -0.141676000
H        0.653445000     -2.408802000     -0.142384000
Li       0.000630000      0.000467000      2.191929000
13
Li+···C6H6 (Li···Center(ring) distance = 2.557A)
C        0.367725000     -1.355654000     -0.112501000
C       -0.990213000     -0.996394000     -0.112645000
C        1.357939000     -0.359386000     -0.112824000
H       -1.758889000     -1.770019000     -0.145913000
H        2.412193000     -0.638492000     -0.146248000
C       -1.357985000      0.359266000     -0.112761000
C        0.990205000      0.996287000     -0.112715000
H       -2.412245000      0.638330000     -0.146130000
H        1.758887000      1.769895000     -0.146096000
C       -0.367760000      1.355517000     -0.112493000
H       -0.653303000      2.408075000     -0.145397000
H        0.653276000     -2.408195000     -0.145612000
Li       0.000740000      0.000495000      2.444111000
13
Li+···C6H6 (Li···Center(ring) distance = 2.807A)
C        0.367567000     -1.355100000     -0.111253000
C       -0.989824000     -0.996018000     -0.111382000
C        1.357394000     -0.359244000     -0.111571000
H       -1.758477000     -1.769650000     -0.147613000
H        2.411629000     -0.638381000     -0.147970000
C       -1.357435000      0.359094000     -0.111479000
C        0.989831000      0.995883000     -0.111443000
H       -2.411678000      0.638182000     -0.147806000
H        1.758493000      1.769495000     -0.147789000
C       -0.367591000      1.354930000     -0.111206000
H       -0.653146000      2.407481000     -0.147034000
H        0.653129000     -2.407629000     -0.147324000
Li       0.000819000      0.000588000      2.695379000
13
Li+···C6H6 (Li···Center(ring) distance = 3.057A)
C        0.367414000     -1.354529000     -0.110656000
C       -0.989406000     -0.995612000     -0.110769000
C        1.356832000     -0.359106000     -0.110969000
H       -1.758060000     -1.769276000     -0.148448000
H        2.411083000     -0.638270000     -0.148827000
C       -1.356869000      0.358926000     -0.110843000
C        0.989428000      0.995450000     -0.110818000
H       -2.411128000      0.638033000     -0.148613000
H        1.758093000      1.769088000     -0.148611000
C       -0.367427000      1.354325000     -0.110564000
H       -0.652989000      2.406904000     -0.147811000
H        0.652980000     -2.407081000     -0.148178000
Li       0.000901000      0.000676000      2.945998000
13
Li+···C6H6 (Li···Center(ring) distance = 3.307A)
C        0.367261000     -1.353961000     -0.110515000
C       -0.988992000     -0.995211000     -0.110610000
C        1.356275000     -0.358968000     -0.110821000
H       -1.757666000     -1.768924000     -0.148678000
H        2.410566000     -0.638164000     -0.149078000
C       -1.356306000      0.358758000     -0.110661000
C        0.989028000      0.995021000     -0.110647000
H       -2.410607000      0.637893000     -0.148813000
H        1.757715000      1.768704000     -0.148828000
C       -0.367264000      1.353726000     -0.110376000
H       -0.652838000      2.406356000     -0.147984000
H        0.652839000     -2.406561000     -0.148429000
Li       0.000986000      0.000756000      3.196163000
13
Li+···C6H6 (Li···Center(ring) distance = 3.557A)
C        0.367125000     -1.353430000     -0.110692000
C       -0.988598000     -0.994834000     -0.110767000
C        1.355750000     -0.358842000     -0.110994000
H       -1.757306000     -1.768604000     -0.148485000
H        2.410102000     -0.638058000     -0.148909000
C       -1.355773000      0.358600000     -0.110794000
C        0.988652000      0.994616000     -0.110795000
H       -2.410133000      0.637758000     -0.148585000
H        1.757377000      1.768348000     -0.148623000
C       -0.367108000      1.353162000     -0.110504000
H       -0.652697000      2.405859000     -0.147725000
H        0.652706000     -2.406096000     -0.148260000
Li       0.001064000      0.000836000      3.446011000
13
Li+···C6H6 (Li···Center(ring) distance = 3.807A)
C        0.366997000     -1.352951000     -0.111087000
C       -0.988250000     -0.994494000     -0.111146000
C        1.355280000     -0.358726000     -0.111383000
H       -1.756995000     -1.768327000     -0.147997000
H        2.409698000     -0.637976000     -0.148438000
C       -1.355301000      0.358462000     -0.111152000
C        0.988314000      0.994255000     -0.111164000
H       -2.409725000      0.637649000     -0.148066000
H        1.757079000      1.768047000     -0.148124000
C       -0.366971000      1.352656000     -0.110858000
H       -0.652577000      2.405426000     -0.147181000
H        0.652595000     -2.405687000     -0.147791000
Li       0.001159000      0.000892000      3.695637000
13
Na+···C6H6 (Na···Center(ring) distance = 1.737A)
C        0.370616000     -1.366156000     -0.169736000
C       -0.997820000     -1.004052000     -0.169597000
C        1.368442000     -0.362115000     -0.169858000
H       -1.766193000     -1.777205000     -0.195223000
H        2.422189000     -0.640984000     -0.195757000
C       -1.368407000      0.362108000     -0.169648000
C        0.997853000      1.004049000     -0.169843000
H       -2.422165000      0.640964000     -0.195296000
H        1.766209000      1.777209000     -0.195739000
C       -0.370586000      1.366150000     -0.169772000
H       -0.656014000      2.418142000     -0.195557000
H        0.656013000     -2.418157000     -0.195501000
Na      -0.000074000      0.000010000      1.566868000
13
Na+···C6H6 (Na···Center(ring) distance = 1.937A)
C        0.369034000     -1.360148000     -0.169546000
C       -0.993292000     -0.999491000     -0.169375000
C        1.362309000     -0.360449000     -0.169718000
H       -1.762098000     -1.772790000     -0.195351000
H        2.416507000     -0.639212000     -0.195925000
C       -1.362189000      0.360633000     -0.169443000
C        0.993307000      0.999643000     -0.169722000
H       -2.416403000      0.639433000     -0.195404000
H        1.762091000      1.772980000     -0.195889000
C       -0.369007000      1.360472000     -0.169617000
H       -0.654514000      2.412813000     -0.196231000
H        0.654544000     -2.412541000     -0.195675000
Na      -0.000178000     -0.000670000      1.796701000
13
Na+···C6H6 (Na···Center(ring) distance = 2.137A)
C        0.368270000     -1.357326000     -0.167982000
C       -0.991278000     -0.997538000     -0.167796000
C        1.359583000     -0.359769000     -0.168146000
H       -1.760044000     -1.771068000     -0.197521000
H        2.413861000     -0.638752000     -0.198107000
C       -1.359461000      0.359799000     -0.167842000
C        0.991389000      0.997559000     -0.168127000
H       -2.413760000      0.638731000     -0.197575000
H        1.760183000      1.771049000     -0.198065000
C       -0.368195000      1.357525000     -0.168008000
H       -0.653751000      2.410040000     -0.198061000
H        0.653819000     -2.409849000     -0.197836000
Na      -0.000378000     -0.000222000      1.998286000
13
Na+···C6H6 (Na···Center(ring) distance = 2.337A)
C        0.368036000     -1.356434000     -0.167255000
C       -0.990681000     -0.996907000     -0.167071000
C        1.358759000     -0.359533000     -0.167420000
H       -1.759329000     -1.770344000     -0.198509000
H        2.412888000     -0.638496000     -0.199100000
C       -1.358638000      0.359550000     -0.167119000
C        0.990804000      0.996918000     -0.167403000
H       -2.412776000      0.638512000     -0.198583000
H        1.759444000      1.770350000     -0.199078000
C       -0.367908000      1.356450000     -0.167286000
H       -0.653426000      2.408825000     -0.198872000
H        0.653546000     -2.408813000     -0.198821000
Na      -0.000477000     -0.000065000      2.199011000
13
Na+···C6H6 (Na···Center(ring) distance = 2.537A)
C        0.367826000     -1.355664000     -0.165954000
C       -0.990167000     -0.996377000     -0.165827000
C        1.358046000     -0.359337000     -0.166185000
H       -1.758911000     -1.769947000     -0.200206000
H        2.412325000     -0.638365000     -0.200787000
C       -1.357918000      0.359306000     -0.165998000
C        0.990304000      0.996341000     -0.166291000
H       -2.412198000      0.638377000     -0.200286000
H        1.759010000      1.769942000     -0.200767000
C       -0.367645000      1.355474000     -0.166231000
H       -0.653210000      2.408032000     -0.199900000
H        0.653379000     -2.408199000     -0.200440000
Na      -0.000608000      0.000286000      2.400185000
13
Na+···C6H6 (Na···Center(ring) distance = 2.737A)
C        0.367701000     -1.355225000     -0.164731000
C       -0.989874000     -0.996086000     -0.164661000
C        1.357634000     -0.359226000     -0.165019000
H       -1.758571000     -1.769635000     -0.201801000
H        2.411862000     -0.638262000     -0.202383000
C       -1.357497000      0.359152000     -0.164946000
C        0.990023000      0.996007000     -0.165239000
H       -2.411724000      0.638253000     -0.201878000
H        1.758671000      1.769603000     -0.202358000
C       -0.367482000      1.354900000     -0.165236000
H       -0.653046000      2.407439000     -0.200864000
H        0.653249000     -2.407712000     -0.201975000
Na      -0.000738000      0.000584000      2.601298000
13
Na+···C6H6 (Na···Center(ring) distance = 2.937A)
C        0.367501000     -1.354490000     -0.164924000
C       -0.989352000     -0.995568000     -0.164692000
C        1.356917000     -0.359039000     -0.165048000
H       -1.758063000     -1.769234000     -0.201779000
H        2.411215000     -0.638174000     -0.202363000
C       -1.356807000      0.358988000     -0.164651000
C        0.989516000      0.995523000     -0.164942000
H       -2.411105000      0.638106000     -0.201926000
H        1.758217000      1.769166000     -0.202407000
C       -0.367326000      1.354328000     -0.164776000
H       -0.652911000      2.406929000     -0.201856000
H        0.653076000     -2.407072000     -0.201993000
Na      -0.000665000      0.000135000      2.801431000
13
Na+···C6H6 (Na···Center(ring) distance = 3.137A)
C        0.367386000     -1.354060000     -0.164691000
C       -0.989049000     -0.995265000     -0.164450000
C        1.356507000     -0.358932000     -0.164805000
H       -1.757757000     -1.768964000     -0.202120000
H        2.410820000     -0.638096000     -0.202707000
C       -1.356399000      0.358866000     -0.164390000
C        0.989223000      0.995208000     -0.164681000
H       -2.410710000      0.638007000     -0.202265000
H        1.757923000      1.768879000     -0.202743000
C       -0.367201000      1.353864000     -0.164507000
H       -0.652791000      2.406491000     -0.202165000
H        0.652964000     -2.406664000     -0.202335000
Na      -0.000721000      0.000167000      3.001682000
13
Na+···C6H6 (Na···Center(ring) distance = 3.337A)
C        0.367272000     -1.353643000     -0.164695000
C       -0.988759000     -0.994977000     -0.164446000
C        1.356109000     -0.358828000     -0.164801000
H       -1.757475000     -1.768720000     -0.202143000
H        2.410451000     -0.638026000     -0.202731000
C       -1.356004000      0.358747000     -0.164369000
C        0.988944000      0.994908000     -0.164658000
H       -2.410342000      0.637915000     -0.202271000
H        1.757654000      1.768616000     -0.202748000
C       -0.367081000      1.353419000     -0.164476000
H       -0.652681000      2.406086000     -0.202180000
H        0.652860000     -2.406283000     -0.202369000
Na      -0.000776000      0.000193000      3.201695000
13
Na+···C6H6 (Na···Center(ring) distance = 3.537A)
C        0.367165000     -1.353250000     -0.164873000
C       -0.988485000     -0.994705000     -0.164617000
C        1.355733000     -0.358732000     -0.164971000
H       -1.757216000     -1.768498000     -0.201930000
H        2.410112000     -0.637965000     -0.202519000
C       -1.355629000      0.358634000     -0.164525000
C        0.988679000      0.994624000     -0.164814000
H       -2.410005000      0.637830000     -0.202030000
H        1.757408000      1.768376000     -0.202508000
C       -0.366968000      1.353003000     -0.164625000
H       -0.652581000      2.405718000     -0.201971000
H        0.652765000     -2.405934000     -0.202177000
Na      -0.000830000      0.000217000      3.401532000
13
Na+···C6H6 (Na···Center(ring) distance = 3.737A)
C        0.367070000     -1.352892000     -0.165174000
C       -0.988230000     -0.994453000     -0.164913000
C        1.355388000     -0.358646000     -0.165266000
H       -1.756980000     -1.768297000     -0.201550000
H        2.409812000     -0.637911000     -0.202139000
C       -1.355286000      0.358532000     -0.164810000
C        0.988433000      0.994360000     -0.165098000
H       -2.409706000      0.637753000     -0.201614000
H        1.757187000      1.768157000     -0.202093000
C       -0.366866000      1.352624000     -0.164904000
H       -0.652492000      2.405393000     -0.201596000
H        0.652678000     -2.405625000     -0.201822000
Na      -0.000885000      0.000241000      3.601242000
13
Na+···C6H6 (Na···Center(ring) distance = 3.937A)
C        0.367150000     -1.353180000     -0.164832000
C       -0.988548000     -0.994662000     -0.164707000
C        1.355774000     -0.358669000     -0.165060000
H       -1.757308000     -1.768336000     -0.201922000
H        2.410120000     -0.637778000     -0.202507000
C       -1.355636000      0.358571000     -0.164878000
C        0.988713000      0.994565000     -0.165165000
H       -2.409948000      0.637883000     -0.201796000
H        1.757325000      1.768389000     -0.202277000
C       -0.366814000      1.352426000     -0.165108000
H       -0.652411000      2.405099000     -0.200671000
H        0.652723000     -2.405797000     -0.202196000
Na      -0.001094000      0.000839000      3.801312000
13
C6F6···F- (Center(ring)···F distance = 2.136A)
C       -0.000001000     -1.392179000      0.444523000
C       -1.205656000     -0.696050000      0.444664000
C        1.205655000     -0.696050000      0.444664000
F       -2.377940000     -1.372789000      0.393326000
F        2.377938000     -1.372790000      0.393326000
C       -1.205635000      0.696129000      0.444945000
C        1.205635000      0.696128000      0.444945000
F       -2.377911000      1.372893000      0.393314000
F        2.377912000      1.372892000      0.393314000
C        0.000000000      1.392267000      0.445087000
F        0.000000000      2.745795000      0.392890000
F        0.000004000     -2.745767000      0.393294000
F        0.000000000     -0.000023000     -1.691411000
13
C6F6···F- (Center(ring)···F distance = 2.236A)
C       -0.000001000     -1.391101000      0.450803000
C       -1.204696000     -0.695520000      0.450660000
C        1.204694000     -0.695520000      0.450660000
F       -2.375110000     -1.371247000      0.385425000
F        2.375108000     -1.371247000      0.385425000
C       -1.204693000      0.695605000      0.450373000
C        1.204693000      0.695604000      0.450373000
F       -2.375162000      1.371255000      0.385319000
F        2.375162000      1.371254000      0.385319000
C        0.000000000      1.391356000      0.450230000
F        0.000000000      2.742907000      0.386653000
F        0.000005000     -2.742575000      0.385616000
F        0.000000000     -0.000616000     -1.785693000
13
C6F6···F- (Center(ring)···F distance = 2.386A)
C       -0.000001000     -1.390526000      0.451330000
C       -1.204251000     -0.695239000      0.451229000
C        1.204250000     -0.695239000      0.451229000
F       -2.374108000     -1.370643000      0.384695000
F        2.374106000     -1.370643000      0.384695000
C       -1.204246000      0.695307000      0.451028000
C        1.204246000      0.695307000      0.451028000
F       -2.374127000      1.370713000      0.384808000
F        2.374127000      1.370713000      0.384808000
C        0.000000000      1.390593000      0.450927000
F        0.000000000      2.741458000      0.385198000
F        0.000002000     -2.741343000      0.384661000
F        0.000000000     -0.000401000     -1.935082000
13
C6F6···F- (Center(ring)···F distance = 2.586A)
C        0.000000000     -1.390610000      0.446767000
C       -1.204263000     -0.695305000      0.446837000
C        1.204263000     -0.695305000      0.446837000
F       -2.374019000     -1.370645000      0.390522000
F        2.374019000     -1.370645000      0.390523000
C       -1.204262000      0.695280000      0.446978000
C        1.204262000      0.695280000      0.446978000
F       -2.374028000      1.370598000      0.390592000
F        2.374028000      1.370598000      0.390592000
C        0.000000000      1.390660000      0.447048000
F        0.000000000      2.741337000      0.389981000
F        0.000001000     -2.741317000      0.390421000
F        0.000000000      0.000167000     -2.139307000
13
C6F6···F- (Center(ring)···F distance = 2.786A)
C       -0.000002000     -1.391128000      0.441883000
C       -1.204674000     -0.695559000      0.442034000
C        1.204671000     -0.695557000      0.442034000
F       -2.374663000     -1.370982000      0.396939000
F        2.374658000     -1.370985000      0.396939000
C       -1.204660000      0.695520000      0.442337000
C        1.204662000      0.695520000      0.442336000
F       -2.374645000      1.370930000      0.396897000
F        2.374646000      1.370931000      0.396896000
C        0.000000000      1.391174000      0.442488000
F       -0.000001000      2.742039000      0.395964000
F        0.000005000     -2.742075000      0.396771000
F        0.000001000      0.000388000     -2.344024000
13
C6F6···F- (Center(ring)···F distance = 3.036A)
C       -0.000002000     -1.391781000      0.437013000
C       -1.205291000     -0.695849000      0.437046000
C        1.205287000     -0.695846000      0.437045000
F       -2.375534000     -1.371394000      0.403545000
F        2.375526000     -1.371397000      0.403543000
C       -1.205272000      0.695929000      0.437111000
C        1.205273000      0.695930000      0.437110000
F       -2.375513000      1.371499000      0.403618000
F        2.375512000      1.371501000      0.403613000
C       -0.000001000      1.391886000      0.437143000
F       -0.000002000      2.743061000      0.403501000
F        0.000002000     -2.742999000      0.403446000
F        0.000006000     -0.000198000     -2.599131000
13
C6F6···F- (Center(ring)···F distance = 3.286A)
C       -0.000004000     -1.392354000      0.432971000
C       -1.205778000     -0.696122000      0.433013000
C        1.205772000     -0.696116000      0.433011000
F       -2.376452000     -1.371881000      0.408961000
F        2.376438000     -1.371888000      0.408957000
C       -1.205752000      0.696232000      0.433096000
C        1.205754000      0.696234000      0.433093000
F       -2.376421000      1.372031000      0.409079000
F        2.376419000      1.372034000      0.409070000
C       -0.000002000      1.392498000      0.433136000
F       -0.000004000      2.744130000      0.408753000
F        0.000004000     -2.744043000      0.408644000
F        0.000012000     -0.000280000     -2.853156000
13
C6F6···F- (Center(ring)···F distance = 3.536A)
C        0.000000000     -1.392789000      0.429724000
C       -1.206127000     -0.696323000      0.429771000
C        1.206127000     -0.696323000      0.429771000
F       -2.377410000     -1.372411000      0.413446000
F        2.377410000     -1.372411000      0.413446000
C       -1.206100000      0.696454000      0.429864000
C        1.206100000      0.696454000      0.429864000
F       -2.377379000      1.372582000      0.413588000
F        2.377379000      1.372582000      0.413588000
C        0.000000000      1.392952000      0.429910000
F        0.000000000      2.745251000      0.412712000
F        0.000000000     -2.745157000      0.412569000
F        0.000000000     -0.000313000     -3.106391000
13
C6F6···F- (Center(ring)···F distance = 3.786A)
C        0.000000000     -1.392965000      0.426885000
C       -1.206372000     -0.696425000      0.426922000
C        1.206372000     -0.696425000      0.426922000
F       -2.378352000     -1.373040000      0.416957000
F        2.378352000     -1.373040000      0.416957000
C       -1.206371000      0.696587000      0.426995000
C        1.206371000      0.696587000      0.426995000
F       -2.378361000      1.373209000      0.417116000
F        2.378361000      1.373209000      0.417116000
C        0.000000000      1.393122000      0.427032000
F        0.000000000      2.746388000      0.417191000
F        0.000000000     -2.746210000      0.416880000
F        0.000000000     -0.000399000     -3.359249000
2
NaCl
Na       0.000000000      0.000000000     -0.437516000
Cl       0.000000000      0.000000000      1.937516000
5
CH3Li
C        1.735372000     -0.212790000     -0.099500000
Li       1.589217000      0.028429000      1.856799000
H        0.863227000     -0.734680000     -0.535428000
H        1.817919000      0.744664000     -0.646770000
H        2.620316000     -0.806190000     -0.395967000
5
CH2FLi-Forced
C        0.313801000     -0.445730000     -0.000098000
Li      -1.660904000     -0.753323000      0.002958000
F        0.600210000      0.989189000     -0.001150000
H        0.876304000     -0.836972000      0.872417000
H        0.873524000     -0.837509000     -0.874126000
5
CF2HLi-Forced
C        0.488527732     -0.229417403      0.000000000
Li       1.603830045      1.429829809      0.000000000
F       -0.511295469     -0.215706696      1.129165963
F       -0.511295469     -0.215706696     -1.129165963
H        0.823013047     -1.279274756      0.000000000
5
CF3Li
C        0.000000000      0.000000000      0.263015000
Li       0.000000000      0.000000000      2.262180000
F       -1.273450000      0.000000000     -0.333846000
F        0.636725000      1.102840000     -0.333846000
F        0.636725000     -1.102840000     -0.333846000
